# Supplementary material for: Chondrosarcoma organoids reveal SHH pathway activation driven by PTCH1 and BCOR alterations
Source: Sci Rep. 2025 Dec 19;16:3239. doi: 10.1038/s41598-025-33061-z (PMC12830980; doi:10.1038/s41598-025-33061-z)
Supplement: Supplementary file 5 — Supplementary Material 5 [file 41598_2025_33061_MOESM5_ESM.xlsx]

## Sheet: Sheet1
Category	Culture method	Figure	Line	Passage number
Culture image	Organoid	Fig 1b (upper left)	#1029	Primary P1
Culture image	Organoid	Fig 1b (upper right)	#1077	Primary P1
Culture image	Organoid	Fig 1b (lower left)	#1029	PDX-P2 P3
Culture image	Organoid	Fig 1b (lower right)	#1077	PDX-P1 P0
Growth curve	Organoid	Fig 1d (upper)	#1029	PDX-P2 P4
Growth curve	Organoid	Fig 1d (upper)	#1077	PDX-P2 P0
Growth curve	2D	Fig 1d (lower)	#1029	PDX-P2 P7
Growth curve	2D	Fig 1d (lower)	#1077	PDX-P2 P6, P7
Drug response (Vismodegib)	2D	Fig 5d (left)	#1029	PDX-P2 P9
Drug response (Vismodegib)	2D	Fig 5d (left)	#1077	PDX-P2 P8, P9
Drug response (Vismodegib)	Organoid	Fig 5d (right)	#1029	PDX-P2 P5
Drug response (Vismodegib)	Organoid	Fig 5d (right)	#1077	PDX-P2 P9, P10
mRNA (Vismodegib)	2D	Fig 5e	#1029	PDX-P2 P3
mRNA (Vismodegib)	2D	Fig 5e	#1077	PDX-P2 P13, P14
RNA-seq	ODX	Fig 4a-d	#1029	Primary
RNA-seq	ODX	Fig 4a-d	#1029	PDX-P2
RNA-seq	ODX	Fig 4a-d	#1077	Primary
RNA-seq	ODX	Fig 4a-d	#1077	PDX-P2
WES	ODX	Fig 3 a-c	#1029	Primary
WES	ODX	Fig 3 a-c	#1029	PDX-P2
WES	ODX	Fig 3 a-c	#1077	Primary
WES	ODX	Fig 3 a-c	#1077	PDX-P2
